# Supplementary material for: Ancient DNA Methods Improve Forensic DNA Profiling of Korean War and World War II Unknowns
Source: Genes (Basel). 2022 Jan 11;13(1):129. doi: 10.3390/genes13010129 (PMC8774965; doi:10.3390/genes13010129)
Supplement: Supplementary file 1 [file genes-13-00129-s001.zip]

Archive with 2 entries (2 files):
- Supplementary Figures S1-S4.pdf
- Supplementary Tables S1-S3.xlsx
